# Supplementary material for: Evaluation Soybean Cultivars for Reaction to Heterodera glycines Populations HG Types 7 and 1.3.4.7 in Northeast China
Source: Life (Basel). 2023 Jan 16;13(1):248. doi: 10.3390/life13010248 (PMC9864252; doi:10.3390/life13010248)
Supplement: Supplementary file 1 [file life-13-00248-s001.zip]

Archive with 1 entries (1 files):
- life-2124025-supplementary.pdf
